# Supplementary material for: Validation of the Reference Genes for Expression Analysis in the Hippocampus after Transient Ischemia/Reperfusion Injury in Gerbil Brain
Source: Int J Mol Sci. 2023 Feb 1;24(3):2756. doi: 10.3390/ijms24032756 (PMC9917415; doi:10.3390/ijms24032756)
Supplement: Supplementary file 1 [file ijms-24-02756-s001.zip]

Archive with 1 entries (1 files):
- ijms-2087448-supplementary.pdf
